# Supplementary material for: Biflavonoids from Selaginella doederleinii as Potential Antitumor Agents for Intervention of Non-Small Cell Lung Cancer
Source: Molecules. 2021 Sep 5;26(17):5401. doi: 10.3390/molecules26175401 (PMC8434134; doi:10.3390/molecules26175401)
Supplement: Supplementary file 1 [file molecules-26-05401-s001.zip]

Archive with 1 entries (1 files):
- molecules-1348945-supplementary.pdf
